# Supplementary material for: Integrated single-cell and bulk transcriptomic analyses reveal cDC1-centered ubiquitination dysregulation and identify UBE2F as a critical regulator in sepsis
Source: Front Immunol. 2026 Apr 22;17:1805849. doi: 10.3389/fimmu.2026.1805849 (PMC13143726; doi:10.3389/fimmu.2026.1805849)
Supplement: Supplementary file 1 [file DataSheet1.csv]

Accession Number	Platform	Sample Size	Link
GSE167363	GPL24676 | Illumina NovaSeq 6000 (Homo sapiens)	12	https://www.ncbi.nlm.nih.gov/geo/query/acc.cgi?acc=GSE167363
GSE220189	GPL30173 | NextSeq 2000 (Homo sapiens)	44	https://www.ncbi.nlm.nih.gov/geo/query/acc.cgi?acc=GSE220189
GSE69528	GPL10558 | Illumina HumanHT-12 V4.0 expression beadchip	138	https://www.ncbi.nlm.nih.gov/geo/query/acc.cgi?acc=GSE69528
GSE13015	GPL6106 | Sentrix Human-6 v2 Expression BeadChip; GPL6947 | Illumina HumanHT-12 V3.0 expression beadchip	106	https://www.ncbi.nlm.nih.gov/geo/query/acc.cgi?acc=GSE13015
