# Supplementary material for: Integrated single-cell and bulk transcriptomic analyses reveal cDC1-centered ubiquitination dysregulation and identify UBE2F as a critical regulator in sepsis
Source: Front Immunol. 2026 Apr 22;17:1805849. doi: 10.3389/fimmu.2026.1805849 (PMC13143726; doi:10.3389/fimmu.2026.1805849)
Supplement: Supplementary file 4 [file Table1.xlsx]

## Sheet: Sheet1
Gene	Primer	Sequence( 5'-3')
GAPDH	Forward	CCTCGTCCCGTAGACAAAATG
GAPDH	Reverse	TGAGGTCAATGAAGGGGTCGT
CUL1	Forward	TGACAGCACTCAGATTAAAATGGAC
CUL1	Reverse	GTAGTTTGCGGTCTTCCTCTATATT
UBE2F	Forward	AAGCAAGTTGAAGCGGGATG
UBE2F	Reverse	TCCACCCTGGTAGTAACCCTCA
UBE2N	Forward	AAGCAGAACCAGATGAGAGCAAC
UBE2N	Reverse	TTGCTCGGCTACATCATTTGCTA
UBE3A	Forward	GAACCTTTCGTGACTTGGGAGAC
UBE3A	Reverse	TGGGTTACCAAAAAGATCTGTCTGT
IL-6	Forward	AGCCAGAGTCCTTCAGAGA
IL-6	Reverse	TCCTTAGCCACTCCTTCTGT
TNF	Forward	GGAACTGGCAGAAGAGGCACTC
TNF	Reverse	GTAGACAGAAGAGCGTGGTGGC
IL-1b	Forward	TGAAAGCTCTCCACCTCAATG
IL-1b	Reverse	TCTTTCCTTTGAGGCCCAAG
siRNA	Forward	UGCAGAACUUGAAGCUAAUUUTT
siRNA	Reverse	AAAUUAGCUUCAAGUUCUGCATT
